# Supplementary material for: Crystal structure of AlFe0.95
Source: IUCrdata. 2023 Dec 14;8(Pt 12):x231065. doi: 10.1107/S2414314623010659 (PMC10833124; doi:10.1107/S2414314623010659)
Supplement: Supplementary file 2 [file x-08-x231065-Isup2.hkl]

data_I                                                                          
_shelx_title ' 20221028_a       F m -3 m     R = 0.02 New:Pm-3m'                
_shelx_refln_list_code          4                                               
_shelx_F_calc_maximum       25.58                                               
_exptl_crystal_F_000        37.70                                               
_reflns_d_resolution_high  0.7047                                               
                                                                                
loop_                                                                           
 _space_group_symop_operation_xyz                                               
 'x, y, z'                                                                      
 '-y, x, z'                                                                     
 '-x, -y, z'                                                                    
 'y, -x, z'                                                                     
 'x, -y, -z'                                                                    
 'y, x, -z'                                                                     
 '-x, y, -z'                                                                    
 '-y, -x, -z'                                                                   
 'z, x, y'                                                                      
 '-x, z, y'                                                                     
 '-z, -x, y'                                                                    
 'x, -z, y'                                                                     
 'z, -x, -y'                                                                    
 'x, z, -y'                                                                     
 '-z, x, -y'                                                                    
 '-x, -z, -y'                                                                   
 'y, z, x'                                                                      
 '-z, -y, -x'                                                                   
 '-z, y, x'                                                                     
 'z, y, -x'                                                                     
 'z, -y, x'                                                                     
 'y, -z, -x'                                                                    
 '-y, -z, x'                                                                    
 '-y, z, -x'                                                                    
 '-x, -y, -z'                                                                   
 'y, -x, -z'                                                                    
 'x, y, -z'                                                                     
 '-y, x, -z'                                                                    
 '-x, y, z'                                                                     
 '-y, -x, z'                                                                    
 'x, -y, z'                                                                     
 'y, x, z'                                                                      
 '-z, -x, -y'                                                                   
 'x, -z, -y'                                                                    
 'z, x, -y'                                                                     
 '-x, z, -y'                                                                    
 '-z, x, y'                                                                     
 '-x, -z, y'                                                                    
 'z, -x, y'                                                                     
 'x, z, y'                                                                      
 '-y, -z, -x'                                                                   
 'z, y, x'                                                                      
 'z, -y, -x'                                                                    
 '-z, -y, x'                                                                    
 '-z, y, -x'                                                                    
 '-y, z, x'                                                                     
 'y, z, -x'                                                                     
 'y, -z, x'                                                                     
                                                                                
_cell_length_a     2.9057                                                       
_cell_length_b     2.9057                                                       
_cell_length_c     2.9057                                                       
_cell_angle_alpha  90.000                                                       
_cell_angle_beta   90.000                                                       
_cell_angle_gamma  90.000                                                       
                                                                                
_shelx_F_squared_multiplier     1.000                                           
                                                                                
loop_                                                                           
 _refln_index_h                                                                 
 _refln_index_k                                                                 
 _refln_index_l                                                                 
 _refln_F_squared_calc                                                          
 _refln_F_squared_meas                                                          
 _refln_F_squared_sigma                                                         
 _refln_observed_status                                                         
   0   0   1        108.83        113.38         0.91 o                         
   0   1   1        654.18        638.13         3.84 o                         
   1   1   1         62.49         62.06         0.43 o                         
   0   0   2        428.46        428.50         3.48 o                         
   0   1   2         39.44         38.38         0.17 o                         
   1   1   2        301.45        304.08         1.21 o                         
   0   2   2        221.37        223.21         1.37 o                         
   1   2   2         20.72         20.58         0.14 o                         
   2   2   2        130.53        135.30         1.24 o                         
   0   0   3         20.72         20.56         0.41 o                         
   0   1   3        167.80        167.71         0.91 o                         
   1   1   3         16.59         16.25         0.16 o                         
   0   2   3         13.86         13.51         0.20 o                         
   1   2   3        103.78        103.96         0.53 o                         
   2   2   3         10.55         11.62         0.32 o                         
   0   0   4         84.08         78.79         1.46 o                         
   0   1   4         10.55         10.97         0.33 o                         
                                                                                
